# Supplementary material for: Genetic variability of Akhal-Teke horses bred in Italy
Source: PeerJ. 2018 Sep 6;6:e4889. doi: 10.7717/peerj.4889 (PMC6129384; doi:10.7717/peerj.4889)
Supplement: Table S4 — All the sequences were aligned with the complete horse mtDNA sequences X79547 and JN398377, using the ClustalW algorithm implemented in BioEdit. Haplogroup definition was performed according to Achilli et al. (2012). AKH, Akhal-Teke; ARH, Arabian Horse; BRH, Barb Horse; CAP, Caspian Pony; PRZ, Przewalskii horse. * (Xu et al., 1997): reference used for alignemet of sequences. b Achilli et al., 2012: reference used for haplogroup definition. [file peerj-06-4889-s004.xls]

## Sheet: Supplementary Table S4
Supplemental Table S4
Supplemental Table S4: Haplotype sequence variations and haplogroups definition on Italian Akhal Teke and Arabian Horse breeds and on 93 Genbank sequences.
AKH = Akhal-Teke; ARH = Arabian Horse; BRH = Barb Horse; CAP = Caspian Pony; PRZ = Przewalskii horse
* Xu et al 1997: reference used for alignemet of sequences.
** Achilli et al 2012: reference used for haplogroup definition.
Samples	Breed	positon of nucletide substitutions																																				Haplotypes	Haplogroups	Haplogroups frequency %
		15494	15495	15496	15521	15534	15538	15542	15574	15585	15595	15596	15597	15598	15600	15601	15602	15603	15604	15615	15616	15617	15635	15649	15650	15659	15660	15666	15667	15703	15709	15718	15720	15726	15728	15737	15740
X79547*	Ref	T	T	A	G	C	A	C	G	G	A	A	A	T	G	T	C	T	G	A	A	T	C	A	A	T	A	G	A	T	C	C	G	G	T	T	A	H1	A	23.5
JN398377 ChP01**		.	.	.	.	.	.	.	.	.	.	.	.	.	.	.	.	.	.	.	.	.	.	.	.	.	.	.	.	.	.	.	.	.	.	.	.
01 AKH ITY	AKH	.	C	.	.	.	.	.	.	.	.	.	.	.	.	.	.	.	.	.	.	.	.	.	.	.	.	.	.	.	.	.	.	.	.	.	.	H14
HQ439441	AKH	.	C	.	.	.	.	.	.	.	.	.	.	.	.	.	.	.	.	.	.	.	.	.	.	.	.	.	.	.	.	.	.	.	.	.	.
EU093051	AKH	.	C	.	.	.	.	.	.	.	.	.	.	.	.	.	.	.	.	.	.	.	.	.	.	.	.	.	.	.	.	.	.	.	.	.	.
EU093059	AKH	.	C	.	.	.	.	.	.	.	.	.	.	.	.	.	.	.	.	.	.	.	.	.	.	.	.	.	.	.	.	.	.	.	.	.	.
EU093060	AKH	.	C	.	.	.	.	.	.	.	.	.	.	.	.	.	.	.	.	.	.	.	.	.	.	.	.	.	.	.	.	.	.	.	.	.	.
AJ413727	CAP	.	C	.	.	.	.	.	.	.	.	.	.	.	.	.	.	.	.	.	.	.	.	.	.	.	.	.	.	.	.	.	.	.	.	.	.
AJ413726	CAP	.	C	.	.	.	.	.	.	.	.	.	.	.	.	.	.	.	.	.	.	.	.	.	.	.	.	.	.	.	.	.	.	.	.	.	.
AJ413729	CAP	.	C	.	.	.	.	.	.	A	.	.	.	.	.	.	.	.	.	.	.	.	.	.	.	.	.	.	.	.	.	.	.	.	.	.	.	H45
AJ413728	CAP	.	C	.	.	.	.	.	.	A	.	.	.	.	.	.	.	.	.	.	.	.	.	.	.	.	.	.	.	.	.	.	.	.	.	.	.
JN398380	ARH	.	C	.	.	.	.	.	.	.	.	.	.	.	.	.	.	.	.	.	.	.	.	G	.	.	.	.	.	.	.	.	.	.	.	.	.	H49
11 ARH ITY	ARH	.	C	.	.	.	.	.	.	.	.	.	.	.	.	.	.	.	.	.	.	.	.	.	.	.	.	.	.	.	.	.	A	.	.	.	.	H35
AY246195	CAP	.	C	.	.	.	.	.	.	.	.	.	.	.	.	.	.	.	.	.	.	.	.	.	.	.	.	.	.	.	.	.	A	.	.	.	.
JN398385	AKH	.	C	.	.	.	.	.	.	.	.	.	.	.	.	.	T	.	.	.	.	.	.	.	.	.	.	.	.	.	.	.	A	.	.	.	.	H2
EU093057	AKH	.	C	.	.	.	.	.	.	.	.	.	.	.	.	.	T	.	.	.	.	.	.	.	.	.	.	.	.	.	.	.	A	.	.	C	.	H33
DQ327959	AKH	.	C	.	A	.	.	.	.	A	.	.	.	.	.	.	T	.	.	.	.	.	.	.	.	.	.	.	.	.	.	T	A	.	.	C	.	H28
09 ARH ITY	ARH	.	C	.	A	.	.	.	.	A	.	.	.	.	.	.	T	.	.	.	.	.	.	.	G	.	.	.	.	.	.	.	A	.	.	C	.	H37
02 AKH ITY	AKH	.	C	.	A	.	.	.	.	.	.	.	.	.	.	.	T	.	.	.	.	.	.	.	.	.	.	.	.	.	.	.	A	.	.	C	.	H16
03 AKH ITY	AKH	.	C	.	A	.	.	.	.	.	.	.	.	.	.	.	T	.	.	.	.	.	.	.	.	.	.	.	.	.	.	.	A	.	.	C	.
04 AKH ITY	AKH	.	C	.	A	.	.	.	.	.	.	G	.	.	.	.	T	.	.	.	.	.	.	.	.	.	.	.	.	.	.	.	A	.	.	C	.	H17
DQ327957	AKH	.	C	.	A	.	.	.	.	.	.	G	.	.	.	.	T	.	.	.	.	.	.	.	.	.	.	.	.	.	.	.	A	.	.	C	.
EU093055	AKH	.	C	.	A	.	.	.	.	.	.	G	.	.	.	.	T	.	.	.	.	.	.	.	.	.	.	.	.	.	.	.	A	.	.	C	.
EU093056	AKH	.	C	.	A	.	.	.	.	.	.	G	.	.	.	.	T	.	.	.	.	.	.	.	.	.	.	.	.	.	.	.	A	.	.	C	.
AJ413664	BRH	.	C	.	A	.	.	.	.	.	.	G	.	.	.	.	T	.	.	.	.	.	.	.	.	.	.	.	.	.	.	.	A	.	.	C	.
EU093054	AKH	.	C	.	A	.	.	.	.	.	.	G	.	.	.	.	T	.	.	.	.	.	.	.	G	.	.	.	.	.	.	.	A	.	.	.	.	H32
JN398393	AKH	.	C	.	.	.	.	.	.	.	.	.	.	.	.	.	T	.	.	.	.	.	.	.	G	.	.	.	.	.	.	.	A	.	.	.	.	H3	C	17.6
05 AKH ITY	AKH	.	C	.	.	.	.	.	.	.	.	.	.	.	.	.	T	.	.	.	.	.	.	.	G	.	.	.	.	.	.	.	A	.	.	.	.
DQ327960	AKH	.	C	.	.	.	.	.	.	.	.	.	.	.	.	.	T	.	.	.	.	.	.	.	G	.	.	.	.	.	.	.	A	.	.	.	.
AJ413661	BRH	.	C	.	.	.	.	.	.	.	.	.	.	.	.	.	T	.	.	.	.	.	.	.	G	.	.	.	.	.	.	.	A	.	.	.	.
JN398392	ARH	.	C	.	.	.	.	.	.	.	.	.	.	.	.	.	T	.	.	.	.	.	.	.	G	.	.	.	.	.	.	.	A	.	C	.	.	H50
EU093062	AKH	.	C	.	.	.	G	.	.	A	.	.	.	.	.	.	T	.	.	.	.	.	.	.	G	.	.	.	.	.	T	.	A	.	.	.	.	H34
AJ413665	BRH	.	C	.	.	.	G	.	.	A	.	.	.	.	.	.	T	.	.	.	.	.	.	.	G	.	.	.	.	.	T	.	A	.	.	.	.
06 AKH ITY	AKH	.	C	.	.	.	G	.	.	A	.	.	.	.	.	.	T	.	.	.	.	.	.	.	.	.	.	.	.	.	T	.	A	.	.	.	.	H20
DQ327958	AKH	.	C	.	.	.	G	.	.	A	.	.	.	.	.	.	T	.	.	.	.	.	.	.	.	.	.	.	.	.	T	.	A	.	.	.	.
EU093049	AKH	.	C	.	.	.	G	.	.	A	.	.	.	.	.	.	T	.	.	.	.	.	.	.	.	.	.	.	.	.	T	.	A	.	.	.	.
AY246198	CAP	.	C	.	.	.	G	.	.	.	.	.	.	.	.	.	T	.	.	.	.	.	.	.	G	.	.	.	.	.	T	.	A	.	.	.	.	H41
03 ARH ITY	ARH	.	C	.	.	.	G	.	.	.	.	G	.	.	.	.	T	.	.	.	.	.	.	.	G	.	.	.	.	.	T	.	A	.	.	.	.	H38
07 AKH ITY	AKH	.	C	.	.	.	.	.	.	A	.	.	.	.	.	.	T	.	.	.	.	.	.	.	.	.	.	.	.	.	.	.	A	.	.	.	.	H19
08 AKH ITY	AKH	.	C	.	.	.	.	.	.	A	.	.	.	.	.	.	T	.	.	.	.	.	.	.	.	.	.	.	.	.	.	.	A	.	.	.	.
DQ327964	AKH	.	C	.	.	.	.	.	.	A	.	.	.	.	.	.	T	.	.	.	.	.	.	.	.	.	.	.	.	.	.	.	A	.	.	.	.
DQ327956	AKH	.	C	.	.	.	.	.	.	A	.	.	.	.	.	.	T	.	.	.	.	.	.	.	.	.	.	.	.	.	.	.	A	.	.	.	.
EU093046	AKH	.	C	.	.	.	.	.	.	A	.	.	.	.	.	.	T	.	.	.	.	.	.	.	.	.	.	.	.	.	.	.	A	.	.	.	.
AJ413730	CAP	.	C	.	.	.	.	.	.	A	.	.	.	.	.	C	T	.	.	.	.	.	.	.	.	.	.	.	.	.	.	.	A	.	.	.	.	H44
AJ413671	BRH	.	C	.	.	.	.	.	.	A	.	.	.	.	A	C	T	.	.	.	.	.	.	.	.	.	.	.	.	.	.	.	A	.	.	.	.	H48
JN398435	AKH	.	C	.	.	.	.	.	.	A	.	.	.	.	.	.	T	.	.	.	.	C	.	.	.	C	.	.	.	.	.	.	A	.	.	.	.	H9	M	5.8
09 AKH ITY	AKH	.	C	.	.	.	.	.	.	.	.	.	.	.	.	.	T	.	.	.	.	C	.	.	.	C	.	.	.	.	.	.	A	.	.	.	.	H15
10 AKH ITY	AKH	.	C	.	.	.	.	.	.	.	.	.	.	.	.	.	T	.	.	.	.	C	.	.	.	C	.	.	.	.	.	.	A	.	.	.	.
11 AKH ITY	AKH	.	C	.	.	.	.	.	.	.	.	.	.	.	.	.	T	.	.	.	.	C	.	.	.	C	.	.	.	.	.	.	A	.	.	.	.
HQ439442	AKH	.	C	.	.	.	.	.	.	.	.	.	.	.	.	.	T	.	.	.	.	C	.	.	.	C	.	.	.	.	.	.	A	.	.	.	.
AY246179	AKH	.	C	.	.	.	.	.	.	.	.	.	.	.	.	.	T	.	.	.	.	C	.	.	.	C	.	.	.	.	.	.	A	.	.	.	.
DQ327952	AKH	.	C	.	.	.	.	.	.	.	.	.	.	.	.	.	T	.	.	.	.	C	.	.	.	C	.	.	.	.	.	.	A	.	.	.	.
EU093047	AKH	.	C	.	.	.	.	.	.	.	.	.	.	.	.	.	T	.	.	.	.	C	.	.	.	C	.	.	.	.	.	.	A	.	.	.	.
AY246175	AKH	.	C	.	.	.	.	.	.	.	.	.	G	.	.	.	T	.	.	.	.	C	.	.	.	C	.	.	.	.	.	.	A	.	.	.	.	H24
JN398449	AKH	.	C	.	.	.	.	.	.	.	.	.	G	.	.	.	T	.	A	.	.	.	.	.	.	.	G	.	.	C	.	.	A	A	.	.	G	H10	Q	13.7
JN398450	AKH	.	C	.	.	.	.	.	.	.	.	.	.	.	.	.	T	.	.	.	.	.	.	.	.	.	.	.	.	C	.	.	A	A	.	.	G	H11
JN398452	AKH	.	C	.	.	.	.	.	.	.	.	.	.	.	.	.	T	.	.	.	.	.	.	.	.	.	.	.	.	C	.	.	A	.	.	.	G	H12
JN398453	AKH	.	C	.	.	.	.	.	.	A	.	.	.	.	.	.	T	.	.	.	.	.	.	.	.	.	.	.	.	C	.	.	A	.	.	.	G	H13
AY246176	AKH	.	C	.	.	.	.	.	.	A	.	.	.	.	.	.	T	.	.	.	.	.	.	.	.	.	.	.	.	C	.	.	A	.	.	.	G
AY246178	AKH	.	C	.	.	.	.	.	.	.	.	.	.	.	.	.	T	.	A	.	.	.	.	.	.	.	.	.	.	C	.	.	A	.	.	.	G	H26
EU093048	AKH	.	C	.	.	.	.	.	.	.	.	.	.	.	.	.	T	.	A	.	.	.	.	.	.	.	.	.	.	C	.	.	A	.	.	.	G
AY246174	AKH	.	C	.	.	.	.	.	.	.	.	.	.	.	.	.	T	.	A	.	.	.	.	.	.	.	.	.	.	C	.	.	A	A	.	.	G	H23
AJ413663	BRH	.	C	.	.	.	.	.	.	.	.	.	.	.	.	.	T	.	A	.	.	.	.	.	.	.	.	.	.	C	.	.	A	A	.	.	G
EU093045	AKH	.	C	.	.	.	.	.	.	A	.	.	.	.	.	.	T	.	A	.	.	.	.	.	.	.	.	.	.	C	.	.	A	A	.	.	G	H29
EU093063	AKH	.	C	.	.	.	.	.	.	A	.	.	.	.	.	.	T	.	A	.	.	.	.	.	.	.	.	.	.	C	.	.	A	A	.	.	G
EU093052	AKH	.	C	.	.	.	.	.	.	A	.	.	.	.	.	.	.	.	.	.	.	.	.	.	G	.	.	A	.	.	.	.	A	.	.	.	.	H31	G	15.6
EU093053	AKH	.	C	.	.	.	.	.	.	A	.	.	.	.	.	.	.	.	.	.	.	.	.	.	G	.	.	A	.	.	.	.	A	.	.	.	.
EU093061	AKH	.	C	.	.	.	.	.	.	A	.	.	.	.	.	.	.	.	.	.	.	.	.	.	G	.	.	A	.	.	.	.	A	.	.	.	.
02 ARH ITY	ARH	.	C	.	.	.	.	.	.	A	.	.	.	.	.	.	.	.	.	.	.	.	.	.	G	.	.	A	.	.	.	.	A	.	.	.	.
AJ413649	BRH	.	C	.	.	.	.	.	.	A	.	.	.	.	.	.	.	.	.	.	.	.	.	.	G	.	.	A	.	.	.	.	A	.	.	.	.
AY246200	CAP	.	C	.	.	.	.	T	.	A	.	.	.	.	.	.	T	.	.	.	.	.	.	.	G	.	.	A	.	.	.	.	A	.	.	.	.	H43
EU093050	AKH	.	C	.	.	.	.	T	A	A	.	.	G	.	.	.	T	.	.	.	.	.	.	.	G	.	.	A	.	.	.	.	A	.	.	.	.	H30
16 AKH ITY	AKH	.	C	.	.	.	.	T	.	A	.	.	G	.	.	.	T	.	.	.	.	.	.	.	G	.	.	A	.	.	.	.	A	.	.	.	.	H18
17 AKH ITY	AKH	.	C	.	.	.	.	T	.	A	.	.	G	.	.	.	T	.	.	.	.	.	.	.	G	.	.	A	.	.	.	.	A	.	.	.	.
JN398404	AKH	.	C	.	.	.	.	T	.	A	.	.	G	.	.	.	T	.	.	.	.	.	T	.	G	.	.	A	.	C	.	.	A	.	.	.	.	H5
12 AKH ITY	AKH	.	C	.	.	.	.	T	.	A	.	.	G	.	.	.	T	.	.	.	.	.	T	.	G	.	.	A	.	C	.	.	A	.	.	.	.
13 AKH ITY	AKH	.	C	.	.	.	.	T	.	A	.	.	G	.	.	.	T	.	.	.	.	.	T	.	G	.	.	A	.	C	.	.	A	.	.	.	.
14 AKH ITY	AKH	.	C	.	.	.	.	T	.	A	.	.	G	.	.	.	T	.	.	.	.	.	T	.	G	.	.	A	.	C	.	.	A	.	.	.	.
15 AKH ITY	AKH	.	C	.	.	.	.	T	.	A	.	.	G	.	.	.	T	.	.	.	.	.	T	.	G	.	.	A	.	C	.	.	A	.	.	.	.
DQ327955	AKH	.	C	.	.	.	.	T	.	A	.	.	G	.	.	.	T	.	.	.	.	.	T	.	G	.	.	A	.	C	.	.	A	.	.	.	.
DQ327954	AKH	.	C	.	.	.	.	T	.	A	.	.	G	.	.	.	T	.	.	.	.	.	T	.	G	.	.	A	.	C	.	.	A	.	.	.	.
DQ327951	AKH	.	C	.	.	.	.	T	.	A	.	.	G	.	.	.	T	.	.	.	.	.	T	.	G	.	.	A	.	C	.	.	A	.	.	.	.
DQ327950	AKH	.	C	.	.	.	.	T	.	A	.	.	G	.	.	.	T	.	.	.	.	.	T	.	G	.	.	A	.	C	.	.	A	.	.	.	.
EU093058	AKH	.	C	.	.	.	.	T	.	A	.	.	G	.	.	.	T	.	.	.	.	.	T	.	G	.	.	A	.	C	.	.	A	.	.	.	.
JN398410	AKH	.	C	.	.	.	.	T	.	.	.	.	G	.	.	.	T	.	.	.	.	.	T	.	G	.	.	A	.	C	.	.	A	.	.	.	.	H6
JN398412	ARH	.	C	.	.	.	.	T	.	.	.	.	.	.	.	.	T	.	.	.	.	.	T	.	G	.	.	A	.	C	.	.	A	.	.	.	.	H51
AY246197	CAP	C	C	.	.	.	.	.	.	A	.	.	.	.	.	.	T	C	.	.	.	.	.	G	G	.	.	A	.	.	.	.	A	.	.	.	.	H42
JN398402	PRZ	.	C	.	.	.	.	T	.	.	G	.	.	.	.	.	T	.	.	.	.	.	.	.	G	.	.	A	.	.	.	.	A	.	.	.	.	H4	F	1.9
JN398403	PRZ	.	C	.	.	.	.	T	.	.	G	.	.	.	.	.	T	.	.	.	.	.	.	.	G	.	.	A	.	.	.	.	A	.	.	.	.
07 ARH ITY	ARH	C	C	G	.	T	.	.	.	A	.	.	.	.	.	.	T	C	.	.	.	.	.	G	.	.	.	.	.	.	.	.	A	.	.	.	.	H39	L	15.6
AJ413659	BRH	C	C	G	.	T	.	.	.	A	.	.	.	.	.	.	T	C	.	.	.	.	.	G	.	.	.	.	.	.	.	.	A	.	.	.	.
AJ413662	BRH	C	C	G	.	T	.	.	.	A	.	.	.	.	.	.	T	C	.	.	.	.	.	G	.	.	.	.	.	.	.	.	A	.	.	.	.
AJ413668	BRH	C	C	G	.	T	.	.	.	A	.	.	.	.	.	.	T	C	.	.	.	.	.	G	.	.	.	.	.	.	.	.	A	.	.	.	.
JN398422	AKH	C	C	G	.	T	.	.	.	.	.	.	.	.	.	.	T	C	.	.	.	.	.	G	.	.	.	.	.	.	.	.	A	.	.	.	.	H7
DQ327963	AKH	C	C	G	.	T	.	.	.	.	.	.	.	.	.	.	T	C	.	.	.	.	.	G	.	.	.	.	.	.	.	.	A	.	.	.	.
DQ327962	AKH	C	C	G	.	T	.	.	.	.	.	.	.	.	.	.	T	C	.	.	.	.	.	G	.	.	.	.	.	.	.	.	A	.	.	.	.
06 ARH ITY	ARH	C	C	G	.	T	.	.	.	.	.	.	.	.	.	.	T	C	.	.	.	.	.	G	.	.	.	.	.	.	.	.	A	.	.	.	.
AJ413724	CAP	C	C	G	.	T	.	.	.	.	.	.	.	.	.	.	T	C	.	.	.	.	.	G	.	.	.	.	.	.	.	.	A	.	.	.	.
AJ413725	CAP	C	C	G	.	T	.	.	.	.	.	.	.	.	.	.	T	C	.	.	.	.	.	G	.	.	.	.	.	.	.	.	A	.	.	.	.
AJ413658	BRH	C	C	G	.	T	.	.	.	.	.	.	.	.	.	.	T	C	.	.	.	.	.	G	.	.	.	.	.	.	.	.	A	.	.	.	.
AJ413660	BRH	C	C	G	.	T	.	.	.	.	.	.	.	.	.	.	T	C	.	.	.	.	.	G	.	.	.	.	.	.	.	.	A	.	.	.	.
AJ413670	BRH	C	C	G	.	T	.	.	.	.	.	.	.	.	.	.	T	C	.	.	.	.	.	G	.	.	.	.	.	.	.	.	A	.	.	.	.
AJ413666	BRH	C	C	G	.	T	.	.	.	.	.	.	.	.	.	.	T	C	.	.	.	.	.	G	.	.	.	.	.	.	.	T	A	.	.	.	.	H46
DQ327967	AKH	C	C	G	.	T	.	.	.	A	.	.	.	.	.	.	.	C	.	.	.	.	.	G	.	.	.	.	.	.	.	.	A	.	.	.	.	H27
DQ327966	AKH	C	C	G	.	T	.	.	.	A	.	.	.	.	.	.	.	C	.	.	.	.	.	G	.	.	.	.	.	.	.	.	A	.	.	.	.
DQ327965	AKH	C	C	G	.	T	.	.	.	A	.	.	.	.	.	.	.	C	.	.	.	.	.	G	.	.	.	.	.	.	.	.	A	.	.	.	.
DQ327961	AKH	C	C	G	.	T	.	.	.	A	.	.	.	.	.	.	.	C	.	.	.	.	.	G	.	.	.	.	.	.	.	.	A	.	.	.	.
DQ327953	AKH	C	C	G	.	T	.	.	.	A	.	.	.	.	.	.	.	C	.	.	.	.	.	G	.	.	.	.	.	.	.	.	A	.	.	.	.
01 ARH ITY	ARH	C	C	G	.	T	.	.	.	A	.	.	.	.	.	.	.	C	.	.	.	.	.	G	.	.	.	.	.	.	.	.	A	.	.	.	.
08 ARH ITY	ARH	C	C	G	.	T	.	.	.	A	.	.	.	.	.	.	.	C	.	.	.	.	.	G	.	.	.	.	.	.	.	.	A	.	.	.	.
12 ARH ITY	ARH	C	C	G	.	T	.	.	.	A	.	.	.	.	.	.	.	C	.	.	.	.	.	G	.	.	.	.	.	.	.	.	A	.	.	.	.
22 AKH ITY	AKH	C	C	G	.	T	.	.	.	.	.	.	.	.	.	.	.	C	.	.	.	.	.	G	.	.	.	.	.	.	.	.	A	.	.	.	.	H22
AY246199	CAP	C	C	G	.	T	.	.	.	A	.	.	G	.	.	.	.	C	.	.	.	.	.	G	.	.	.	.	.	.	.	.	A	.	.	.	.	H40
AY246196	CAP	C	C	G	.	T	.	.	.	A	.	.	G	.	.	.	.	C	.	.	.	.	.	G	.	.	.	.	.	.	.	.	A	.	.	.	.
JN398424	AKH	C	C	G	.	T	.	.	.	A	.	.	.	.	.	.	T	C	A	.	.	.	.	G	.	.	.	.	.	.	.	.	A	.	.	.	.	H8
18 AKH ITY	AKH	C	C	G	.	T	.	.	.	A	.	.	.	.	.	.	T	C	A	.	.	.	.	G	.	.	.	.	.	.	.	.	A	.	.	.	.
19 AKH ITY	AKH	C	C	G	.	T	.	.	.	A	.	.	.	.	.	.	T	C	A	.	.	.	.	G	.	.	.	.	.	.	.	.	A	.	.	.	.
20 AKH ITY	AKH	C	C	G	.	T	.	.	.	A	.	.	.	.	.	.	T	C	A	.	.	.	.	G	.	.	.	.	.	.	.	.	A	.	.	.	.
AJ413667	BRH	C	C	G	.	T	.	.	.	A	.	.	.	.	.	.	T	C	A	.	.	.	.	G	.	.	.	.	.	.	.	.	A	.	.	.	.
JN398434	ARH	C	C	G	.	T	.	.	.	A	.	.	.	.	.	.	T	C	A	.	.	.	.	G	.	.	.	.	.	.	.	.	A	.	.	.	.
21 AKH ITY	AKH	C	C	G	A	T	.	.	.	A	.	.	.	.	.	.	T	C	A	.	.	.	.	G	.	.	.	.	.	.	.	.	A	.	.	.	.	H21
AY246177	AKH	.	C	.	.	.	.	.	.	.	.	.	.	C	.	.	T	.	.	G	G	.	.	.	.	.	.	.	.	C	.	.	A	.	.	.	.	H25	P	5.8
05 ARH ITY	ARH	.	C	.	.	.	.	.	.	.	.	.	G	.	.	.	T	.	A	.	.	.	.	.	.	.	.	.	G	C	.	.	A	.	.	.	.	H36
10 ARHITY	ARH	.	C	.	.	.	.	.	.	.	.	.	G	.	.	.	T	.	A	.	.	.	.	.	.	.	.	.	G	C	.	.	A	.	.	.	.
JN398448	ARH	.	C	.	.	.	.	.	.	.	.	.	G	.	.	.	T	.	A	.	.	.	.	.	.	.	.	.	G	C	.	.	A	.	.	.	.
AJ413669	BRH	.	C	.	.	.	.	.	.	.	.	.	G	.	.	.	T	.	A	.	.	.	.	.	G	.	.	.	G	C	.	.	A	.	.	.	.	H47
